# Supplementary material for: A longitudinal roadside study of the New Hampshire alder root nodule microbiome
Source: Appl Environ Microbiol. 2026 May 27;92(6):e00446-26. doi: 10.1128/aem.00446-26 (PMC13274451; doi:10.1128/aem.00446-26)
Supplement: Supplemental tables — Tables S1 to S7. [file aem.00446-26-s0002.xlsx]

## Sheet: Table S1
Table S1. Dunn test results for nodule (N), rhizosphere (R), and bulk soil (S) bacterial communities
Site - Site	Z-statistic (N)	p-value (N)	Z-statistic (R)	p-value (R)	Z-statistic (S)	p-value (S)
Candia - Durham	-6.224	0	-5.166	1e-07	-3.58	0.0001719
Candia - Durham-adj	-4.752	1e-06	-2.574	0.0050323	-2.363	0.0090668
Durham - Durham-adj	-0.105	0.45827	1.109	0.133703	0.647	0.258935
Candia - Epping	-1.151	0.124905	-2.532	0.0056772	-4.294	8.8e-06
Durham - Epping	4.12	1.9e-05	2.038	0.0207713	-1.007	0.157061
Durham-adj - Epping	3.394	0.0003446	0.502	0.307985	-1.469	0.0708901
Candia - Hampton	-2.741	0.0030618	-6.28	0	-4.756	1e-06
Durham - Hampton	3.317	0.0004542	-1.054	0.14598	-1.257	0.10433
Durham-adj - Hampton	2.633	0.0042353	-1.867	0.0309731	-1.693	0.0452357
Epping - Hampton	-1.194	0.116204	-2.988	0.0014022	-0.168	0.43335
Candia - Raymond	-4.224	1.2e-05	-3.538	0.0002019	-5.16	1e-07
Durham - Raymond	1.669	0.047553	1.613	0.0533312	-1.608	0.053951
Durham-adj - Raymond	1.394	0.0816183	0.048	0.480876	-1.988	0.0234312
Epping - Raymond	-2.515	0.0059535	-0.603	0.273109	-0.472	0.318373
Hampton - Raymond	-1.525	0.0636616	2.682	0.0036552	-0.322	0.373546

## Sheet: Table S2
Table S2. Dunn test results for nodule (N) and rhizosphere (R) fungal communities*
Site - Site	Z-statistic (N)	p-value (N)	Z-statistic (R)	p-value (R)
Candia - Durham	-1.864	0.0311683	-1.93	0.0268189
Candia - Durham-adj	-1.462	0.0718997	-1.432	0.0760575
Durham - Durham-adj	-0.1	0.460335	-0.111	0.455852
Candia - Epping	-3.553	0.0001907	1.227	0.109966
Durham - Epping	-1.949	0.0256237	3	0.001348
Durham-adj - Epping	-1.418	0.0780688	2.235	0.012703
Candia - Hampton	-1.884	0.0297747	0.46	0.322698
Durham - Hampton	-0.08	0.468006	2.399	0.0082159
Durham-adj - Hampton	0.039	0.484633	1.744	0.0405617
Epping - Hampton	1.831	0.0335276	-0.812	0.208491
Candia - Raymond	-1.317	0.0939785	3.693	0.000111
Durham - Raymond	0.553	0.29016	5.548	0
Durham-adj - Raymond	0.502	0.30787	3.885	5.11e-05
Epping - Raymond	2.428	0.0075861	2.19	0.0142707
Hampton - Raymond	0.615	0.26919	3.271	0.0005363
*Fungal soil communities had an insignificant Kruskal-Wallis test (p=0.327)

## Sheet: Table S3
Table S3. Permutational multivariate analysis of variance results for bacterial communities
Dataset	Term	Df	R2	PseudoF	p-value
16S Nodules	Site	5	0.21531	5.8719	0.0001
16S Nodules	Month*	2	0.0851	5.1159	0.0001
16S Nodules	Year*	2	0.10726	6.6079	0.0001
16S Rhizosphere	Site	5	0.14992	4.4442	0.0001
16S Rhizosphere	Month	2	0.0564	3.855	0.0004
16S Rhizosphere	Year	2	0.03786	2.538	0.0066
16S Soil	Site	5	0.367	8.2327	0.0001
16S Soil	Month	2	0.0504	1.9637	0.034
16S Soil	Year	2	0.03516	1.3484	0.1708
16S All	Sample Type*	2	0.3625	90.697	0.0001
*Indicates significant beta dispersion results

## Sheet: Table S4
Table S4. Permutational multivariate analysis of variance results for fungal communities
Dataset	Term	Df	R2	PseudoF	p-value
ITS Nodules	Site*	5	0.15437	4.1623	0.0001
ITS Nodules	Month	2	0.03773	2.2939	0.0004
ITS Nodules	Year	2	0.03078	1.8581	0.0051
ITS Rhizosphere	Site	5	0.18707	4.6023	0.0001
ITS Rhizosphere	Month*	2	0.05732	3.1317	0.0001
ITS Rhizosphere	Year	2	0.06392	3.5166	0.0001
ITS Soil	Site	5	0.25914	2.1687	0.0001
ITS Soil	Month	2	0.06276	1.1384	0.2142
ITS Soil	Year	2	0.06678	1.2166	0.1272
ITS All	Sample Type*	2	0.12212	18.084	0.0001
*Indicates significant beta dispersion results

## Sheet: Table S5
Table S5. Log-transformed soil chemistry variables for each site and season in the 2024 sampling season
Site	Month	total-C%	total-N%	org.C%	sol.salts	pH	OM%	P	K	Mg	Fe	Mn	Zn	Al	Ca	Cu	S	B
Candia	April	1.6749	0.356	1.6749	-0.8239	6.8	1.7202	1.5403	2.6737	2.9054	1.1931	1.2672	1.1072	2.3583	3.7057	-0.1549	1.9101	-0.284
Raymond	April	0.5051	-0.6383	0.5051	-1.3979	5.7	0.5315	0.716	1.9494	1.781	0.4914	1.1303	0.2553	1.8048	2.6998	-1	0.6721	-1.5229
Hampton	April	1.5635	0.2788	1.5635	-0.4202	6.5	1.6021	1.5328	2.7743	2.8637	0.4914	1.9063	1.6232	1.1399	3.8501	-0.301	1.5502	-0.4949
Epping	April	0.5911	-0.6021	0.5911	-0.7447	5.3	0.4624	0.7559	1.9805	1.7634	1.3464	1.6128	0.8976	1.7959	2.5705	-0.5229	1.0828	-1.699
Durham	April	0.8692	-0.301	0.8692	-0.2366	6.4	1.0374	0.8573	2.2728	2.17	1.3502	1.9609	0.8692	1.2856	3.2505	-0.699	1.1271	-0.5376
Durham-adjacent	April	1.0334	-0.2218	1.0334	-0.4089	6.3	1.1461	1.1106	2.4252	2.1358	0.6532	2.0179	1.1644	1.2304	3.2712	-0.5229	1.3118	-1.0458
Candia	July	1.6946	0.3692	1.6937	-0.6576	5	1.94	1.6274	2.5422	2.9054	1.0253	1.5999	0.8976	2.3145	3.6253	-1	2.3263	0.0374
Raymond	July	0.6721	-0.4815	0.6721	-0.7696	6	1	0.8129	1.6628	2.214	1.9576	1.3766	0.6128	1.9269	3.0153	-0.699	1.1644	-1.5229
Hampton	July	0.9494	-0.2366	0.9494	-0.0132	6.2	1.2201	0.6128	2.1339	2.463	1.2041	2.2869	1.882	1.7649	3.6035	-0.3979	1.9899	0.0128
Epping	July	0.5051	-0.7959	0.4914	-0.4202	6	0.5682	0.3979	1.5038	1.6776	1.4502	1.8007	1	1.5587	2.6169	-0.5229	1.8432	-0.8539
Durham	July	0.8325	-0.3372	0.8325	-0.0506	6.4	1.1644	0.7243	2.1109	2.2119	1.6415	1.8082	0.6902	1.6021	3.2046	-0.699	1.3945	-0.0555
Durham-adjacent	July	1.1461	-0.1367	1.1461	0.0253	5.8	1.433	1.0294	2.3564	2.3377	1.3032	2.1374	1.1173	1.6294	3.3504	-0.699	1.4082	-0.1192
Candia	October	1.6866	0.3502	1.6857	-0.4089	7.2	1.7566	1.5378	2.5403	2.9085	0.9542	1.1367	0.8976	2.235	3.7483	0.3222	2.231	-0.9208
Raymond	October	0.6628	-0.5229	0.6628	-0.585	6	0.7709	0.7243	1.8751	2.0934	1.8363	1.1553	0.4624	1.9395	2.9289	-0.301	1.0086	-1.2218
Hampton	October	1.1644	-0.0506	1.1644	-0.284	6.3	1.1492	0.5441	1.8633	2.3802	1.1399	1.4166	1.48	1.7243	3.5442	-0.1549	1.4983	-0.284
Epping	October	0.5051	-0.8239	0.5051	-0.7212	6.5	0.3424	0.2304	1.5911	1.7404	0.9243	1.1553	0.9542	1.534	2.6532	-0.3979	1.1367	-1.5229
Durham	October	0.9031	-0.284	0.9031	-0.0269	7	1.0253	0.7243	2.0086	2.2148	1.5821	1.4232	0.6335	1.549	3.2867	-0.3979	1.3243	-0.7959
Durham-adjacent	October	0.9731	-0.2291	0.9685	-0.3872	6.4	1.0607	0.8195	2.1875	2.2304	1.4533	1.5038	0.7243	1.5302	3.2744	-0.3979	1.4031	-0.8239

## Sheet: Table S6
Table S6. Analysis of variance of soil variables on bacterial communities from canonical correspondence analysis
Dataset	Term	Df	R2	PseudoF	p-value	% explained*
16S Nodules	S	1	0.124953	6.54948	0.002
16S Nodules	Mn	1	0.132513	6.94576	0.001
16S Nodules	pH	1	0.0652894	3.42219	0.015
16S Nodules	Zn	1	0.0665565	3.4886	0.016
16S Nodules	Fe	1	0.0459273	2.40731	0.052
16S Nodules						29
16S Rhizosphere	Zn	1	0.0857846	7.55575	0.001
16S Rhizosphere	N	1	0.0660534	5.81786	0.001
16S Rhizosphere	S	1	0.0503946	4.43866	0.003
16S Rhizosphere	Al	1	0.0302972	2.66852	0.018
16S Rhizosphere	Mn	1	0.0359951	3.17039	0.012
16S Rhizosphere	sol.salts	1	0.0319551	2.81455	0.018
16S Rhizosphere						31.9
16S Soil	Al	1	0.0247841	2.53202	0.022
16S Soil	N	1	0.0553193	5.65159	0.002
16S Soil	S	1	0.0341523	3.48911	0.008
16S Soil	Zn	1	0.0524991	5.36348	0.001
16S Soil	pH	1	0.0412516	4.2144	0.002
16S Soil	Cu	1	0.0419199	4.28267	0.005
16S Soil	Mn	1	0.0229974	2.34949	0.037
16S Soil	Fe	1	0.0205191	2.0963	0.056
16S Soil	sol.salts	1	0.0166453	1.70054	0.101
16S Soil						41.9
*The adjusted R2 of the amount of variation explained by the soil variables in each dataset

## Sheet: Table S7
Table S7. Analysis of variance of soil variables on fungal communities from canonical correspondence analysis
Dataset	Term	Df	R2	PseudoF	p-value	% explained*
ITS Nodules	B	1	0.249019	2.32583	0.001
ITS Nodules	Zn	1	0.205696	1.9212	0.007
ITS Nodules						4.8
ITS Rhizosphere	Zn	1	0.238833	2.86288	0.001
ITS Rhizosphere	N	1	0.268039	3.21297	0.001
ITS Rhizosphere	Al	1	0.24142	2.89388	0.001
ITS Rhizosphere	sol.salts	1	0.134639	1.61391	0.027
ITS Rhizosphere						18.6
ITS Soil	sol.salts	1	0.337772	2.41645	0.001
ITS Soil	Zn	1	0.312809	2.23786	0.006
ITS Soil	S	1	0.253455	1.81323	0.043
ITS Soil	Mn	1	0.303817	2.17353	0.001
ITS Soil	Cu	1	0.252685	1.80773	0.027
ITS Soil						17.8
*The adjusted R2 of the amount of variation explained by the soil variables in each dataset
